# Supplementary material for: Peripheral Blood Biomarkers Reveal Dysregulated Monoaminergic Pathways in Obsessive–Compulsive Disorder: A Transcriptional and Epigenetic Analysis
Source: Int J Mol Sci. 2025 Sep 10;26(18):8811. doi: 10.3390/ijms26188811 (PMC12469943; doi:10.3390/ijms26188811)
Supplement: Supplementary file 1 [file ijms-26-08811-s001.zip]

Archive with 1 entries (1 files):
- ijms-3808033-supplementary.pdf
